# Supplementary material for: Integrative Analysis of Transcriptomic and Lipidomic Profiles Reveals a Differential Subcutaneous Adipose Tissue Mechanism among Ningxiang Pig and Berkshires, and Their Offspring
Source: Animals (Basel). 2023 Oct 25;13(21):3321. doi: 10.3390/ani13213321 (PMC10647668; doi:10.3390/ani13213321)
Supplement: Supplementary file 1 [file animals-13-03321-s001.zip]

Archive with 1 entries (1 files):
- animals-2592124-supplementary.pdf
